# Supplementary material for: Characterizing genetic interactions in human disease association studies using statistical epistasis networks
Source: BMC Bioinformatics. 2011 Sep 12;12:364. doi: 10.1186/1471-2105-12-364 (PMC3215301; doi:10.1186/1471-2105-12-364)
Supplement: Additional file 5 — Standard network vertex file of G^0.013. The file shows a list of vertices and their weights. [file 1471-2105-12-364-S5.TXT]

SLC23A2_02		0.00166
GATA3_29		0.00030
CCNH_01		0.00021
APOA2_06		0.00107
POT1_37		0.00029
HSD17B1_10		0.00116
POLD1_13		0.00291
FANCA_02		0.00068
POT1_10		0.00010
CASP3_09		0.00152
LITAF_02		0.00224
KRT23_03		0.00098
CARD15_05		0.00121
CASP10_02		0.00007
PIM1_03		0.00004
BCL2L1_01		0.00187
CCL5_03		0.00157
BCL2L1_03		0.00179
ALOX5_12		0.00172
ALOX5_10		0.00218
PGR_05		0.00027
SRA1_03		0.00075
IGF2AS_03		0.00000
SFTPD_01		0.00077
TNFRSF5_01		0.00120
AKR1C3_29		0.00083
CBR3_01		0.00086
INSR_06		0.00206
IGF2AS_01		0.00157
RAB15_02		0.00035
EPHX1_15		0.00143
XRCC4_07		0.00288
AXIN2_04		0.00104
SLC23A2_03		0.00319
PMS2_01		0.00079
IL10_17		0.00040
SAT2_03		0.00077
GSTM3_01		0.00157
SLC39A2_07		0.00046
IL10_03		0.00211
IL10_06		0.00208
IL10_07		0.00217
CYP19A1_41		0.00117
XRCC4_05		0.00510
CHEK1_03		0.00004
TERT_25		0.00291
CYP19A1_39		0.00100
OGG1_13		0.00103
APOB_07		0.00318
SLC23A2_26		0.00161
MPDU1_01		0.00093
STK6_03		0.00196
ABCA1_15		0.00105
ABCC4_04		0.00299
CYP19A1_29		0.00107
HSD3B1_26		0.00124
ERCC3_02		0.00014
MYO5A_07		0.00198
TNKS_15		0.00019
TP53I3_03		0.00043
CYP17A1_08		0.00013
GATA3_43		0.00142
HADHA_01		0.00169
HADHA_10		0.00174
PIM1_01		0.00069
PIN1_02		0.00142
CBR1_11		0.00100
PCNA_06		0.00060
HSD3B1_23		0.00030
CDC25A_04		0.00080
SLC19A1_01		0.00121
IL15_02		0.00256
SEC14L2_05		0.00022
LIG1_01		0.00109
MASP1_07		0.00005
RNASEL_01		0.00357
SLC6A3_14		0.00010
CYP17A1_13		0.00028
TERF2_01		0.00099
MMP1_03		0.00319
PAK6_19		0.00005
HSD3B1_24		0.00071
ALAD_03		0.00051
TERT_15		0.00372
CTH_01		0.00006
PAK6_13		0.00173
LITAF_01		0.00233
TERF1_02		0.00284
SLC23A2_25		0.00139
AR_12		0.00351
CALCR_03		0.00008
IGF2R_02		0.00154
LIPC_06		0.00130
BIRC3_02		0.00055
CYP19A1_09		0.00044
APAF1_03		0.00115
CYP19A1_04		0.00031
GPX2_02		0.00026
HFE_04		0.00024
HSD3B1_22		0.00057
CAT_02		0.00206
FOXC1_22		0.00183
XRCC3_03		0.00019
ESR2_02		0.00100
FANCA_37		0.00015
SLC23A2_31		0.00115
SLC19A1_05		0.00085
ABCC2_02		0.00077
TP53_14		0.00145
SLC23A2_48		0.00117
FANCA_22		0.00000
COMT_43		0.00026
MASP1_04		0.00158
TFRC_01		0.00022
BZRP_03		0.00011
BZRP_09		0.00047
MSR1_02		0.00418
FZD7_15		0.00139
TFF3_02		0.00189
FZD7_06		0.00158
MTHFR_02		0.00118
CYP1A1_15		0.00092
AHRR_10		0.00418
COL18A1_01		0.00179
HIF1AN_02		0.00048
TEP1_02		0.00324
ERCC1_05		0.00108
LEP_01		0.00555
ABCC2_05		0.00228
HSD3B1_25		0.00017
FANCA_39		0.00001
RAG1_01		0.00014
STK6_16		0.00209
STK6_06		0.00536
DHFR_11		0.00153
TP53I3_18		0.00066
IL1A_04		0.00062
RAD51_07		0.00004
CDKN2A_19		0.00166
CTH_13		0.00006
IGF2AS_04		0.01551
SRA1_05		0.00008
HSD17B4_03		0.00064
CYP1B1_28		0.00029
LIG1_02		0.00020
HSD17B4_18		0.00123
XRCC3_04		0.00033
RAD51_03		0.00001
CX3CR1_01		0.00061
HSPB8_01		0.00222
DRD1_02		0.00159
AXIN2_02		0.00231
GSTM3_06		0.00021
EPHX2_04		0.00091
HSD3B2_23		0.00155
TYMS_10		0.00049
AR_14		0.00499
PAK6_24		0.00276
SOD1_01		0.00064
GATA3_04		0.00220
LIPC_01		0.00215
GPX3_16		0.00115
AKR1C3_33		0.00354
LIPC_09		0.00005
GSK3B_14		0.00045
CALCR_01		0.00032
TYMS_01		0.00053
CYP2D6_65		0.00178
SEC14L2_01		0.00024
LIPC_08		0.00450
SEC14L2_04		0.00024
TNKS_18		0.00103
GSK3B_11		0.00045
GSK3B_01		0.00045
GSK3B_07		0.00045
TLR2_06		0.00061
OPRM1_01		0.00178
CDKN1B_04		0.00061
MSH2_04		0.00001
MSH3_03		0.00188
STK6_04		0.00484
LRP5_15		0.00133
SCARB1_08		0.00035
CDKN2A_14		0.00269
MLH1_05		0.00261
CYP7B1_03		0.00049
BIC_11		0.00171
MSH2_11		0.00001
FTHFD_01		0.00200
RGS17_03		0.00002
MET_01		0.00135
ERCC4_15		0.00112
TGM1_01		0.00067
LIG3_08		0.00348
PIM1_17		0.00047
IL8_05		0.00134
CYP2E1_31		0.00233
CAV1_23		0.00062
TSG101_30		0.00055
IGF2R_04		0.00187
MBL2_30		0.00613
CDK5_16		0.00056
MYBL2_31		0.00055
MTR_05		0.00060
IGF1R_01		0.00119
LCAT_03		0.00330
ABCB11_08		0.00230
TERT_03		0.00035
MTR_01		0.00058
BRCA2_32		0.00056
CDK7_01		0.00123
ALOX15_12		0.00033
TP53I3_12		0.00069
CAV1_29		0.00277
BIC_21		0.00032
XRCC1_07		0.00380
CCR5_02		0.00170
IL1B_12		0.00272
GATA3_23		0.00094
IGF2R_11		0.00161
SFTPD_03		0.00031
MX1_07		0.00065
AMACR_03		0.00075
BRCA2_03		0.00081
GSTA4_02		0.00049
MTHFD2_01		0.00543
AXIN2_06		0.00229
BRCA2_06		0.00062
ERCC3_04		0.00015
GSK3B_25		0.00065
IRF3_12		0.00429
CCR3_05		0.00189
COMT_28		0.00036
GSK3B_18		0.00063
CTH_10		0.00016
PARP1_01		0.00224
TNFRSF1A_02		0.00335
MSH2_09		0.00085
PLK1_15		0.00063
CYP17A1_01		0.00018
AXIN2_03		0.00169
BHMT_02		0.00048
CYP19A1_06		0.00041
LIG1_29		0.00042
IL8RB_01		0.00120
CDKN2A_11		0.00095
CARD15_04		0.00230
CYP1B1_07		0.00054
GSK3B_20		0.00081
BCL2L1_02		0.00301
SCARB1_01		0.00224
PARP1_12		0.00234
BIC_01		0.00098
MSH3_09		0.00310
ROS1_04		0.00301
BCL6_07		0.00064
MASP1_05		0.00092
SLC2A4_02		0.00010
LIG1_03		0.00027
HADHA_05		0.00125
IGF1R_18		0.00043
SLC4A2_02		0.00051
IGF1R_05		0.00043
ABCB1_09		0.00159
BRIP1_02		0.00245
DIO1_01		0.00050
ERCC5_01		0.00010
RAD51_02		0.00003
RGS6_05		0.00046
CYP1A1_81		0.00105
MTR_02		0.00049
GATA3_25		0.00089
MASP1_03		0.00057
MTHFR_03		0.00027
ERBB2_03		0.00030
TNKS_23		0.00243
MBD2_02		0.00132
RERG_10		0.00025
RERG_31		0.00025
BCL6_11		0.00025
FTHFD_03		0.00231
MSH3_29		0.00157
HSD3B1_18		0.00036
BARD1_22		0.00034
CAT_06		0.00022
IL1RN_02		0.00218
IL1RN_05		0.00231
BRIP1_05		0.00208
CCND1_03		0.00046
SOD3_05		0.00003
MASP1_11		0.00387
OPRM1_23		0.00073
PARP4_01		0.00151
TNF_12		0.00005
SCARB1_02		0.00209
CASR_15		0.00010
GATA3_27		0.00093
XPC_01		0.00012
PARP1_13		0.00382
CAV1_19		0.00281
CTSH_01		0.00062
PARP4_17		0.00272
HSD17B4_17		0.00186
HSD17B2_02		0.00036
ICAM1_19		0.00002
TGFB1_09		0.00413
NR1H4_05		0.00050
RET_01		0.00452
MSH3_01		0.00243
HSD17B4_15		0.00184
FOXC1_13		0.00106
INSR_28		0.00119
NEDD5_01		0.00119
GSK3B_12		0.00095
ARHGDIB_03		0.00067
OPRD1_05		0.00001
LIPC_17		0.00167
IL1B_08		0.00124
IRF3_01		0.00469
