# Supplementary material for: Characterizing genetic interactions in human disease association studies using statistical epistasis networks
Source: BMC Bioinformatics. 2011 Sep 12;12:364. doi: 10.1186/1471-2105-12-364 (PMC3215301; doi:10.1186/1471-2105-12-364)
Supplement: Additional file 6 — Standard network edge file of G^0.013. The file shows a list of edges and their weights. [file 1471-2105-12-364-S6.TXT]

SLC23A2_02 GSK3B_14			0.01462
SLC23A2_02 GSK3B_11			0.01445
SLC23A2_02 GSK3B_01			0.01442
SLC23A2_02 GSK3B_07			0.01442
SLC23A2_02 TSG101_30			0.01404
SLC23A2_02 GSK3B_25			0.01364
SLC23A2_02 GSK3B_18			0.01360
SLC23A2_02 BHMT_02			0.01354
SLC23A2_02 GSK3B_20			0.01349
SLC23A2_02 TNF_12			0.01317
SLC23A2_02 GSK3B_12			0.01301
GATA3_29 CCNH_01			0.01476
GATA3_29 MMP1_03			0.01439
GATA3_29 BIRC3_02			0.01373
GATA3_29 AHRR_10			0.01657
GATA3_29 RERG_10			0.01327
GATA3_29 RERG_31			0.01327
GATA3_29 HSD17B4_15			0.01306
GATA3_29 INSR_28			0.01302
CCNH_01 MASP1_07			0.01312
CCNH_01 AKR1C3_33			0.01464
CCNH_01 IGF1R_18			0.01340
CCNH_01 IGF1R_05			0.01340
CCNH_01 BCL6_11			0.01326
CCNH_01 CAT_06			0.01322
CCNH_01 XPC_01			0.01315
APOA2_06 EPHX1_15			0.01544
APOA2_06 SLC23A2_31			0.01896
APOA2_06 SLC23A2_48			0.01810
APOA2_06 CTH_13			0.01539
APOA2_06 AXIN2_06			0.01367
APOA2_06 AXIN2_03			0.01355
POT1_37 CYP19A1_41			0.01681
POT1_37 CYP19A1_39			0.01621
POT1_37 CYP19A1_29			0.01526
POT1_37 CYP19A1_09			0.01352
POT1_37 CYP19A1_04			0.01328
POT1_37 CYP19A1_06			0.01354
HSD17B1_10 EPHX1_15			0.01363
HSD17B1_10 STK6_06			0.01564
HSD17B1_10 STK6_04			0.01426
HSD17B1_10 CTH_10			0.01360
HSD17B1_10 SCARB1_01			0.01348
HSD17B1_10 MSH3_01			0.01307
POLD1_13 SFTPD_01			0.01359
POLD1_13 TERT_15			0.01306
POLD1_13 SRA1_05			0.01534
POLD1_13 MTHFD2_01			0.01367
POLD1_13 PLK1_15			0.01356
POLD1_13 MASP1_11			0.01319
FANCA_02 PMS2_01			0.01471
FANCA_02 OGG1_13			0.01884
FANCA_02 GATA3_43			0.01573
FANCA_02 GATA3_04			0.01469
FANCA_02 IL1B_12			0.01378
POT1_10 CYP19A1_41			0.01735
POT1_10 CYP19A1_39			0.01599
POT1_10 CYP19A1_29			0.01478
POT1_10 CYP19A1_09			0.01320
POT1_10 CYP19A1_04			0.01330
CASP3_09 HSD3B1_26			0.01513
CASP3_09 HSD3B1_23			0.01510
CASP3_09 HSD3B1_24			0.01374
CASP3_09 HSD3B1_22			0.01316
CASP3_09 HSD3B1_25			0.01580
LITAF_02 BIC_11			0.01416
LITAF_02 BRCA2_32			0.01394
LITAF_02 BRCA2_03			0.01370
LITAF_02 BRCA2_06			0.01365
LITAF_02 BIC_01			0.01348
KRT23_03 SLC19A1_01			0.01319
KRT23_03 SLC19A1_05			0.01859
KRT23_03 COL18A1_01			0.01656
KRT23_03 SFTPD_03			0.01377
CARD15_05 INSR_06			0.01645
CARD15_05 TNKS_15			0.01556
CARD15_05 TNKS_18			0.01456
CARD15_05 MYBL2_31			0.01401
CASP10_02 AKR1C3_29			0.01637
CASP10_02 SEC14L2_05			0.01436
CASP10_02 SEC14L2_01			0.01458
CASP10_02 SEC14L2_04			0.01458
PIM1_03 CCL5_03			0.01484
PIM1_03 PGR_05			0.01420
PIM1_03 TNKS_15			0.01362
PIM1_03 IL1A_04			0.01545
BCL2L1_01 SRA1_03			0.01384
BCL2L1_01 RAB15_02			0.01515
BCL2L1_01 STK6_03			0.01503
BCL2L1_01 FOXC1_22			0.01326
CCL5_03 GSTM3_01			0.01326
CCL5_03 PIM1_01			0.01469
CCL5_03 OPRM1_01			0.01440
BCL2L1_03 SRA1_03			0.01372
BCL2L1_03 RAB15_02			0.01487
BCL2L1_03 STK6_03			0.01523
BCL2L1_03 FOXC1_22			0.01301
ALOX5_12 IL10_03			0.01918
ALOX5_12 IL10_06			0.01859
ALOX5_12 IL10_07			0.01806
ALOX5_10 IL10_03			0.01901
ALOX5_10 IL10_06			0.01832
ALOX5_10 IL10_07			0.01831
PGR_05 PIM1_01			0.01425
PGR_05 PIM1_17			0.01406
PGR_05 PARP4_17			0.01312
SRA1_03 IGF2R_02			0.01378
SRA1_03 IGF2R_11			0.01377
IGF2AS_03 HSD3B1_26			0.01458
IGF2AS_03 HSD3B1_23			0.01351
IGF2AS_03 HSD3B1_24			0.01358
IGF2AS_03 HSD3B1_22			0.01316
SFTPD_01 RGS17_03			0.01410
SFTPD_01 SCARB1_02			0.01317
SFTPD_01 RET_01			0.01309
TNFRSF5_01 FANCA_37			0.01923
TNFRSF5_01 FANCA_22			0.01805
TNFRSF5_01 FANCA_39			0.01574
AKR1C3_29 SLC23A2_26			0.01531
AKR1C3_29 SLC23A2_25			0.01364
CBR3_01 HADHA_01			0.01570
CBR3_01 HADHA_10			0.01581
CBR3_01 HADHA_05			0.01341
INSR_06 MASP1_07			0.01473
INSR_06 CARD15_04			0.01350
IGF2AS_01 RAD51_07			0.01544
IGF2AS_01 RAD51_03			0.01491
IGF2AS_01 RAD51_02			0.01334
RAB15_02 BCL2L1_02			0.01348
EPHX1_15 ALAD_03			0.01427
XRCC4_07 DHFR_11			0.01549
XRCC4_07 MSH3_03			0.01426
XRCC4_07 MSH3_29			0.01324
AXIN2_04 GSTM3_01			0.01359
AXIN2_04 TP53I3_03			0.01424
AXIN2_04 GSTM3_06			0.01486
SLC23A2_03 MTR_05			0.01400
SLC23A2_03 MTR_01			0.01394
SLC23A2_03 MTR_02			0.01333
PMS2_01 IL1RN_02			0.01320
PMS2_01 IL1RN_05			0.01320
IL10_17 SLC6A3_14			0.01326
IL10_17 LIPC_01			0.01467
IL10_17 LIPC_17			0.01300
SAT2_03 ABCA1_15			0.01410
SAT2_03 ALAD_03			0.01305
SAT2_03 CYP1B1_07			0.01349
GSTM3_01 MBD2_02			0.01327
SLC39A2_07 IRF3_12			0.01363
SLC39A2_07 CASR_15			0.01316
SLC39A2_07 IRF3_01			0.01300
XRCC4_05 MSR1_02			0.01690
XRCC4_05 TFF3_02			0.01680
CHEK1_03 FZD7_15			0.01688
CHEK1_03 FZD7_06			0.01667
TERT_25 ESR2_02			0.01967
TERT_25 CCR3_05			0.01361
OGG1_13 PARP1_13			0.01315
APOB_07 COMT_43			0.01739
APOB_07 COMT_28			0.01360
SLC23A2_26 PIN1_02			0.01545
MPDU1_01 TP53I3_18			0.01549
MPDU1_01 CYP1B1_28			0.01507
ABCA1_15 ABCC2_05			0.01601
ABCC4_04 HSD17B4_03			0.01510
ABCC4_04 HSD17B4_18			0.01497
ERCC3_02 CDKN2A_19			0.01543
ERCC3_02 CDKN2A_14			0.01419
MYO5A_07 TYMS_10			0.01470
MYO5A_07 TYMS_01			0.01459
TP53I3_03 AXIN2_02			0.01488
CYP17A1_08 CBR1_11			0.01441
CYP17A1_08 AR_14			0.01470
GATA3_43 ABCB1_09			0.01338
HADHA_01 HFE_04			0.01330
HADHA_10 HFE_04			0.01315
PIN1_02 SLC23A2_25			0.01344
CBR1_11 LRP5_15			0.01424
PCNA_06 GPX3_16			0.01465
PCNA_06 IGF1R_01			0.01400
CDC25A_04 LIG1_02			0.01507
CDC25A_04 LIG1_29			0.01351
SLC19A1_01 IGF2AS_04			0.01534
IL15_02 MSH2_04			0.01434
IL15_02 MSH2_11			0.01415
SEC14L2_05 TERF2_01			0.01383
LIG1_01 FTHFD_01			0.01414
LIG1_01 BIC_21			0.01378
RNASEL_01 CDK7_01			0.01394
RNASEL_01 GSTA4_02			0.01369
SLC6A3_14 SCARB1_08			0.01424
CYP17A1_13 TERT_15			0.01411
CYP17A1_13 CALCR_03			0.01338
TERF2_01 ERCC3_04			0.01364
MMP1_03 NEDD5_01			0.01302
PAK6_19 CDK5_16			0.01401
PAK6_19 SLC4A2_02			0.01340
CTH_01 LCAT_03			0.01398
CTH_01 CTSH_01			0.01313
PAK6_13 XRCC3_03			0.01307
PAK6_13 CAV1_23			0.01404
LITAF_01 GATA3_23			0.01377
LITAF_01 GATA3_25			0.01333
TERF1_02 PARP1_01			0.01360
TERF1_02 PARP1_12			0.01348
AR_12 CAV1_29			0.01385
AR_12 CAV1_19			0.01315
CALCR_03 CYP17A1_01			0.01355
IGF2R_02 NR1H4_05			0.01310
LIPC_06 APAF1_03			0.01364
LIPC_06 GATA3_27			0.01315
BIRC3_02 CAT_02			0.01305
APAF1_03 ARHGDIB_03			0.01301
GPX2_02 BRIP1_02			0.01337
GPX2_02 BRIP1_05			0.01320
CAT_02 FTHFD_03			0.01325
XRCC3_03 FOXC1_13			0.01304
ABCC2_02 TP53_14			0.01854
MASP1_04 TFRC_01			0.01728
BZRP_03 BZRP_09			0.01718
MTHFR_02 CYP1A1_15			0.01661
HIF1AN_02 TEP1_02			0.01626
ERCC1_05 LEP_01			0.01622
RAG1_01 STK6_16			0.01573
XRCC3_04 CX3CR1_01			0.01491
HSPB8_01 DRD1_02			0.01490
EPHX2_04 HSD3B2_23			0.01484
PAK6_24 SOD1_01			0.01469
LIPC_09 CALCR_01			0.01462
CYP2D6_65 LIPC_08			0.01458
TLR2_06 CDKN1B_04			0.01440
MLH1_05 CYP7B1_03			0.01419
MET_01 ERCC4_15			0.01410
TGM1_01 LIG3_08			0.01409
IL8_05 CYP2E1_31			0.01405
IGF2R_04 MBL2_30			0.01403
ABCB11_08 TERT_03			0.01395
ALOX15_12 TP53I3_12			0.01388
XRCC1_07 CCR5_02			0.01378
MX1_07 AMACR_03			0.01377
TNFRSF1A_02 MSH2_09			0.01358
IL8RB_01 CDKN2A_11			0.01351
MSH3_09 ROS1_04			0.01347
BCL6_07 LIG1_03			0.01346
MASP1_05 SLC2A4_02			0.01346
DIO1_01 ERCC5_01			0.01335
RGS6_05 CYP1A1_81			0.01334
MASP1_03 MTHFR_03			0.01331
ERBB2_03 TNKS_23			0.01329
HSD3B1_18 BARD1_22			0.01324
CCND1_03 SOD3_05			0.01319
OPRM1_23 PARP4_01			0.01318
HSD17B4_17 ICAM1_19			0.01311
HSD17B2_02 TGFB1_09			0.01311
OPRD1_05 IL1B_08			0.01300
